# Supplementary material for: Tacrolimus dosing in liver transplant recipients using phenotypic personalized medicine: A phase 2 randomized clinical trial
Source: Nat Commun. 2025 May 16;16:4558. doi: 10.1038/s41467-025-59739-6 (PMC12084539; doi:10.1038/s41467-025-59739-6)
Supplement: Supplementary file 4 — Source Data [file 41467_2025_59739_MOESM4_ESM.xlsx]

## Sheet: Figure 2
Group	%Days >2			PPM dosing resulted in a lower percent post-transplant days with large deviations from the target range compared to SOC dosing (P=0.029). A two-tailed Wilcoxon Rank Sum test was used to compare the groups.
PPM	0.2
PPM	0.166667
Ctrl	0.333333
PPM	0.333333
Ctrl	0.294118
PPM	0.142857
Ctrl	0.3
Ctrl	0.4
PPM	0.416667
PPM	0
PPM	0.3
PPM	0.666667
PPM	0.333333
Ctrl	0.7
Ctrl	0.333333
Ctrl	0.454545
Ctrl	0.375
Ctrl	0.352941
PPM	0.142857
Ctrl	0.5
PPM	0.5
Ctrl	0
PPM	0
PPM	0.222222
Ctrl	0
PPM	0.166667
Ctrl	0.272727
PPM	0
Ctrl	0.285714
PPM	0.2
PPM	0.454545
Ctrl	0.636364
Ctrl	0.5
PPM	0.5
Ctrl	0
PPM	0.428571
Ctrl	0.727273
Ctrl	1
Ctrl	0.555556
Ctrl	0
PPM	0.0769231
Ctrl	0.266667
PPM	0
Ctrl	0
PPM	0
PPM	0.5
PPM	0.333333
Ctrl	0.3
Ctrl	0.666667
Ctrl	0.315789
PPM	0.142857
PPM	0.333333
Ctrl	1
Ctrl	0.0625
Ctrl	0.5
PPM	0

## Sheet: Figure 3
Group	LOHosp		Patients in the SOC group (n=29) had a longer median length of stay (LOS) after transplantation of 15 (10.5-20.5) days; the PPM group (n=27) had a median LOS of 10 (8-12) days (P=0.0026). A two-tailed Wilcoxon Rank Sum test was used to compare the groups.
PPM	58
PPM	9
Ctrl	45
PPM	6
Ctrl	21
PPM	10
Ctrl	23
Ctrl	9
PPM	15
PPM	8
PPM	13
PPM	10
PPM	10
Ctrl	13
Ctrl	18
Ctrl	14
Ctrl	19
Ctrl	20
PPM	11
Ctrl	15
PPM	8
Ctrl	11
PPM	9
PPM	12
Ctrl	15
PPM	9
Ctrl	15
PPM	6
Ctrl	31
PPM	9
PPM	14
Ctrl	15
Ctrl	11
PPM	9
Ctrl	10
PPM	10
Ctrl	14
Ctrl	7
Ctrl	53
Ctrl	10
PPM	30
Ctrl	18
PPM	5
Ctrl	7
PPM	39
PPM	10
PPM	12
Ctrl	14
Ctrl	9
Ctrl	24
PPM	10
PPM	6
Ctrl	6
Ctrl	20
Ctrl	28
PPM	6

## Sheet: Figure 4
Group	Mean TTL			The mean tacrolimus trough level averaged over the length of the study for each patient in the SOC group (n=29) was 7.6 (1.6) ng/mL; in the PPM group (n=27) it was 8.4 (1.5) ng/mL (P=0.034). A two-tailed Wilcoxon Rank Sum test was used to compare the groups.
PPM	9.33455
PPM	8.4
Ctrl	8.26098
PPM	6.9
Ctrl	7.27647
PPM	8.57143
Ctrl	6.805
Ctrl	11.08
PPM	8.325
PPM	10.06
PPM	10.82
PPM	8.66667
PPM	9.2
Ctrl	5.77
Ctrl	8.04
Ctrl	6.86364
Ctrl	9.5125
Ctrl	10.2647
PPM	8.67143
Ctrl	7.43333
PPM	8.925
Ctrl	8.35
PPM	9.18
PPM	7.38889
Ctrl	8.51
PPM	8.48333
Ctrl	6.8
PPM	4.65
Ctrl	7.99286
PPM	6.34
PPM	8.64545
Ctrl	7.21818
Ctrl	6.512
PPM	8.06667
Ctrl	8.71667
PPM	9.55714
Ctrl	4.7
Ctrl	5.13333
Ctrl	5.15556
Ctrl	7.61667
PPM	9.28846
Ctrl	7.90667
PPM	9
Ctrl	9.66667
PPM	5.52
PPM	8.175
PPM	8.4
Ctrl	8.61
Ctrl	7.41667
Ctrl	8.22632
PPM	8.3
PPM	6.73333
Ctrl	4.86667
Ctrl	9.83125
Ctrl	6.675
PPM	11.35

## Sheet: Figure 5
Group	ADDTotal	ADDBelow	ADDAbove			A. ADD below target range in the SOC group was 1.4 (1.0) ng/mL/day; in the PPM group it was 0.76 (0.51) ng/mL/day (P=0.0096).	B. ADD above target range in the SOC group (n=29) was 0.42 (0.47) ng/mL/day; in the PPM group (n=27) it was 0.64 (0.58) ng/mL/day (P=0.13)	C. Overall, the ADD in the SOC group was 1.81 (0.88) ng/mL/day; in the PPM group it was 1.40 (0.79) ng/mL/day (P=0.087). A two-tailed Wilcoxon Rank Sum test was used to compare the groups.
PPM	1.36727	0.349091	1.01818
PPM	0.733333	0.6	0.133333
Ctrl	1.76905	1.17381	0.595238
PPM	1.06667	1.06667	0
Ctrl	1.82353	1.59412	0.229412
PPM	0.957143	0.685714	0.271429
Ctrl	1.83	1.78	0.05
Ctrl	1.18	0	1.18
PPM	2.55	1.1	1.45
PPM	0.58	0.06	0.52
PPM	2	0.17	1.83
PPM	2.18333	1.1	1.08333
PPM	2	0.933333	0.266667
Ctrl	2.39	2.39	0
Ctrl	1.81333	1.3	0.513333
Ctrl	2.49091	1.96364	0.527273
Ctrl	1.86875	0.59375	1.275
Ctrl	2.75882	0.823529	1.93529
PPM	0.7	0.657143	0.0428571
Ctrl	2.06667	1.58333	0.483333
PPM	2.225	1.05	1.175
Ctrl	0.2625	0.2125	0.05
PPM	0.4	0.3	0.18
PPM	1.42222	1.23333	0.188889
Ctrl	0.79	0.51	0.28
PPM	1.11667	0.483333	0.633333
Ctrl	1.36364	1.36364	0
PPM	0.35	0.35	0
Ctrl	1.73214	1.19286	0.539286
PPM	1.68	1.68	0
PPM	1.5	0.854545	0.645455
Ctrl	3.27273	1.90909	1.36364
Ctrl	2.575	2.325	0.25
PPM	2.61667	1.26667	1.35
Ctrl	0.866667	0.433333	0.433333
PPM	2.21429	0.728571	1.48571
Ctrl	2.84	3.30909	0
Ctrl	2.86667	2.86667	0
Ctrl	3.46667	3.32222	0.144444
Ctrl	0.7	0.7	0
PPM	0.811538	0.307692	0.503846
Ctrl	1.32308	1.05333	0.2
PPM	0	0	0
Ctrl	0.433333	0.0333333	0.4
PPM	0.38	0.38	0
PPM	3.125	1.725	1.4
PPM	1.36667	0.783333	0.583333
Ctrl	1.09	0.61	0.48
Ctrl	1.75	1.4	0.35
Ctrl	1.60526	1.06316	0.542105
PPM	1.32857	0.942857	0.385714
PPM	1.7	1.7	0
Ctrl	3.13333	3.13333	0
Ctrl	0.55	0.1125	0.4375
Ctrl	1.875	1.85	0.025
PPM	1.35	0	1.35

## Sheet: Figure 6
Group	LOHosp	DAST			A. Patients in the SOC group (n=24) took a median of 8.5 days (Q1-Q3 6.25-11.75) to normalize aspartate aminotransferase (AST) levels. The PPM group (n=23) reached normal AST levels at 6 days (Q1-Q3 4-8) (P=0.014). A two-tailed Wilcoxon Rank Sum test was used to compare the groups.	B. Length of stay after transplantation was directly correlated with the number of days it took for AST levels to normalize (R2=0.42, P=10-6), as assessed by a two-tailed Spearman rank correlation test
PPM	58	35
PPM	9	8
Ctrl	45	10
PPM	6	5
Ctrl	21	3
PPM	10	9
Ctrl	23
Ctrl	9	8
PPM	15	6
PPM	8	8
PPM	13	3
PPM	10	8
PPM	10	2
Ctrl	13	12
Ctrl	18	11
Ctrl	14	14
Ctrl	19	5
Ctrl	20	13
PPM	11	6
Ctrl	15	7
PPM	8	1
Ctrl	11	6
PPM	9	6
PPM	12	6
Ctrl	15	13
PPM	9	4
Ctrl	15	15
PPM	6	4
Ctrl	31	10
PPM	9	7
PPM	14	11
Ctrl	15	4
Ctrl	11	7
PPM	9	5
Ctrl	10	9
PPM	10
Ctrl	14	7
Ctrl	7	7
Ctrl	53
Ctrl	10	8
PPM	30	8
Ctrl	18	4
PPM	5
Ctrl	7
PPM	39
PPM	10	6
PPM	12	7
Ctrl	14	10
Ctrl	9	9
Ctrl	24	13
PPM	10
PPM	6	5
Ctrl	6
Ctrl	20	5
Ctrl	28
PPM	6	4

## Sheet: Participants Data
Pt number	Group	Sex	Age	Ht (m)	Wt (kg)	Etiology	HCC	SLKT	Redo	NaMELD	Neurotox	Rjxn	WIT	CIT	DBD vs DCD	Donor Age	Donor Hep C Status	Recipient Disease	Donor Risk Index	Dialysis Post Tx	Fluconazole Post Tx	Myfortic	Basiliximab	Donor COD	Tac Range 8-10
1	PPM	F	50-59	<1.6	60-69.9	NASH	N	N	N	39	N	N	30	303	DBD	54	Negative	NASH	1.423	N	Y	N	N	Anoxia	N
2	PPM	F	30-39	<1.6	<60	PBC	N	N	N	28	N	Y	34	312	DBD	31	Negative	AIH	1.203	Y	Y	N	N	Anoxia	Y
3	Ctrl	M	60-69	<1.6	80-89.9	SBC	N	N	N	14	N	N	25	330	DBD	52	Negative	Other	1.52	N	Y	N	N	CVA	Y
4	PPM	F	30-39	<1.6	<60	Wilson	N	N	N	34	N	N	34	381	DBD	37	Negative	Other	1.195	N	N	N	N	Trauma	Y
5	Ctrl	F	50-59	<1.6	70-79.9	EtOH	N	N	N	37	N	N	47	560	DBD	18	Negative	ETOH	1.312	N	Y	N	Y	Trauma	Y
6	PPM	F	60-69	<1.6	70-79.9	EtOH	N	N	N	18	N	Y	28	480	DBD	42	Negative	ETOH	1.156	N	Y	Y	N	CVA	Y
7	Ctrl	F	20-29	<1.6	90-99.9	SBC	N	N	N	25	N	Y	26	194	DBD	24	Negative	Other	1.216	N	Y	N	N	Trauma	N
8	Ctrl	F	30-39	<1.6	60-69.9	SBC	N	N	Y	19	N	N	45	347	DBD	9	Negative	Other	1.379	N	Y	Y	N	CVA	Y
9	PPM	F	50-59	<1.6	60-69.9	EtOH	N	N	N	25	N	N	24	262	DBD	57	Negative	ETOH	1.689	N	N	N	N	CVA	N
10	PPM	F	50-59	<1.6	<60	HepC	Y	N	N	25	N	N	24	345	DBD	17	Negative	HCV	1.082	N	N	N	N	Anoxia	Y
11	PPM	F	60-69	<1.6	80-89.9	EtOH	N	N	N	36	N	N	17	314	DBD	51	Negative	ETOH	1.581	N	Y	N	N	CVA	Y
12	PPM	F	60-69	1.6-1.69	<60	HepC	Y	N	N	8	N	N	21	210	DBD	69	Negative	HCV	1.766	N	N	N	N	CVA	Y
13	PPM	F	50-59	1.6-1.69	80-89.9	NASH	N	Y	N	28	N	N	28	540	DBD	12	Negative	NASH	1.093	N	Y	N	Y	Anoxia	Y
14	Ctrl	F	30-39	1.6-1.69	80-89.9	EtOH	N	N	N	29	N	Y	30	540	DBD	31	Negative	Other	1.01	N	Y	N	N	Trauma	Y
15	Ctrl	F	30-39	1.6-1.69	70-79.9	EtOH	N	N	N	37	N	N	32	440	DBD	20	Negative	ETOH	1.324	N	Y	N	N	Trauma	N
16	Ctrl	F	50-59	1.6-1.69	60-69.9	EtOH	N	N	N	35	N	N	36	400	DBD	72	Negative	ETOH	1.81	N	Y	N	Y	CVA	Y
17	Ctrl	F	50-59	1.6-1.69	<60	EtOH	N	N	N	23	N	N	30	566	DBD	33	Negative	ETOH	1.214	Y	Y	N	N	Anoxia	N
18	Ctrl	F	40-49	1.6-1.69	70-79.9	EtOH	N	Y	N	27	N	Y	27	399	DBD	37	Positive	ETOH	1.381	Y	Y	N	Y	Anoxia	Y
19	PPM	F	30-39	1.6-1.69	<60	Wilson	N	N	N	29	N	Y	40	461	DBD	18	Negative	Other	1	N	N	N	N	Trauma	Y
20	Ctrl	F	40-49	1.6-1.69	70-79.9	AIH	N	N	N	32	N	N	45	306	DBD	65	Negative	AIH	2.19	N	Y	N	N	CVA	Y
21	PPM	M	50-59	1.6-1.69	60-69.9	EtOH	N	Y	N	40	N	N	20	300	DBD	28	Negative	NASH	1.346	N	Y	N	Y	Anoxia	Y
22	Ctrl	F	50-59	1.6-1.69	70-79.9	NASH	N	N	N	27	N	N	28	301	DBD	59	Negative	NASH	2.014	N	N	N	N	CVA	Y
23	PPM	M	60-69	1.6-1.69	90-99.9	HepC	Y	N	N	11	N	N	43	319	DBD	40	Negative	HCV	1.884	N	Y	N	N	Anoxia	Y
24	PPM	F	60-69	1.6-1.69	70-79.9	EtOH	N	N	N	25	N	Y	27	390	DBD	41	Negative	NASH	1.786	N	Y	Y	N	CVA	Y
25	Ctrl	M	50-59	1.7-1.79	70-79.9	EtOH	Y	N	N	27	N	N	60	390	DBD	57	Negative	Other	2.014	N	Y	N	N	CVA	Y
26	PPM	M	60-69	1.7-1.79	70-79.9	HepC	Y	N	N	6	N	N	33	293	DCD	18	Negative	HCV	1.589	N	N	N	N	Trauma	Y
27	Ctrl	M	60-69	1.7-1.79	80-89.9	NASH	N	N	N	27	N	N	24	295	DBD	51	Negative	NASH	1.273	N	Y	N	N	Trauma	Y
28	PPM	M	60-69	1.7-1.79	80-89.9	NASH	N	N	N	17	N	N	47	333	DBD	53	Negative	NASH	1.315	N	Y	N	Y	Trauma	N
29	Ctrl	F	30-39	1.7-1.79	60-69.9	EtOH	N	N	N	29	N	N	34	438	DBD	26	Negative	ETOH	1.256	Y	N	N	N	Trauma	Y
30	PPM	M	50-59	1.7-1.79	80-89.9	NASH	Y	N	N	8	N	N	26	270	DBD	55	Negative	Other	1.315	N	Y	N	N	Trauma	Y
31	PPM	M	50-59	1.7-1.79	100-109.9	HepC	N	Y	N	33	N	N	31	360	DBD	36	Negative	NASH	1.486	N	Y	N	Y	Anoxia	Y
32	Ctrl	M	60-69	1.7-1.79	80-89.9	EtOH	N	Y	N	21	N	N	19	240	DBD	60	Negative	ETOH	1.837	N	Y	N	Y	Anoxia	N
33	Ctrl	M	60-69	1.7-1.79	70-79.9	HepB	N	N	N	34	N	N	29	480	DBD	25	Negative	Other	1.243	N	N	N	Y	Trauma	Y
34	PPM	M	60-69	1.7-1.79	90-99.9	HepC	N	N	N	28	N	N	34	427	DBD	35	Negative	HCV	1.351	N	Y	N	N	CVA	N
35	Ctrl	M	60-69	1.7-1.79	80-89.9	EtOH	N	Y	N	18	N	N	23	420	DBD	54	Negative	ETOH	1.377	N	Y	N	Y	Anoxia	Y
36	PPM	M	20-29	1.7-1.79	70-79.9	Met	N	N	N	7	N	Y	33	300	DBD	32	Negative	Other	1.082	N	N	N	N	Anoxia	Y
37	Ctrl	M	50-59	1.7-1.79	70-79.9	EtOH	N	N	N	34	N	Y	31	440	DBD	34	Negative	ETOH	1.019	N	N	N	Y	Trauma	Y
38	Ctrl	M	50-59	1.7-1.79	100-109.9	EtOH	N	N	N	22	N	N	19	305	DBD	54	Negative	ETOH	1.451	N	N	N	N	CVA	Y
39	Ctrl	M	60-69	1.7-1.79	70-79.9	EtOH	N	N	N	7	Y	Y	31	260	DBD	11	Negative	ETOH	1.29	N	Y	N	N	Anoxia	Y
40	Ctrl	M	40-49	1.7-1.79	100-109.9	EtOH	N	N	N	25	N	N	21	314	DBD	62	Negative	ETOH	1.686	N	N	N	N	Anoxia	Y
41	PPM	M	50-59	1.7-1.79	>110	EtOH	N	N	N	22	N	N	36	330	DBD	50	Negative	ETOH	1.689	Y	Y	N	N	CVA	Y
42	Ctrl	F	60-69	1.7-1.79	100-109.9	NASH	N	Y	N	27	N	N	33	315	DBD	43	Negative	NASH	1.498	N	N	N	Y	CVA	Y
43	PPM	M	60-69	1.7-1.79	100-109.9	NASH	N	N	N	27	N	N	44	420	DBD	55	Negative	NASH	1.52	N	N	N	N	CVA	Y
44	Ctrl	M	50-59	1.8-1.89	90-99.9	EtOH	N	N	N	17	N	N	36	369	DBD	16	Negative	ETOH	0.974	N	N	N	N	Trauma	Y
45	PPM	M	60-69	1.8-1.89	>110	HepC	Y	N	N	15	Y	N	53	705	DBD	36	Negative	HCV	0.977	N	Y	N	Y	Trauma	N
46	PPM	M	50-59	1.8-1.89	100-109.9	NASH	N	N	N	27	N	N	35	240	DBD	37	Negative	Other	1.249	N	Y	N	Y	Anoxia	Y
47	PPM	M	20-29	1.8-1.89	70-79.9	PSC	N	N	Y	33	N	Y	39	548	DBD	38	Positive	AIH	1.656	N	N	N	Y	CVA	Y
48	Ctrl	M	50-59	1.8-1.89	100-109.9	NASH	N	N	N	28	N	N	42	420	DBD	31	Negative	NASH	1.188	N	N	Y	N	Anoxia	Y
49	Ctrl	M	60-69	1.8-1.89	100-109.9	HepC	Y	N	N	15	N	N	34	348	DBD	66	Negative	HCV	1.732	N	N	N	N	CVA	Y
50	Ctrl	M	<20	1.8-1.89	70-79.9	Budd-Chiari	N	N	N	39	N	N	41	491	DBD	29	Negative	Other	1.567	N	N	N	Y	Anoxia	Y
51	PPM	M	50-59	1.8-1.89	90-99.9	NASH	N	N	N	32	N	N	20	360	DBD	56	Negative	NASH	1.656	N	N	N	N	CVA	Y
52	PPM	M	60-69	1.8-1.89	90-99.9	HepC	Y	N	N	13	N	N	46	305	DBD	36	Positive	HCV	1.202	N	N	N	N	Anoxia	Y
53	Ctrl	M	60-69	1.8-1.89	>110	NASH	N	N	N	18	N	N	28	435	DBD	41	Negative	NASH	1.545	N	N	N	N	Trauma	Y
54	Ctrl	F	50-59	>1.9	90-99.9	NASH	N	Y	N	19	N	N	33	480	DBD	52	Negative	NASH	1.916	N	Y	N	Y	CVA	Y
55	Ctrl	M	60-69	>1.9	100-109.9	HepC	Y	N	N	7	Y	Y	45	355	DBD	63	Negative	Other	2.065	N	Y	N	N	CVA	Y
56	PPM	M	60-69	>1.9	>110	PSC	N	N	N	27	N	N	28	330	DBD	54	Negative	AIH	1.082	N	Y	N	N	Anoxia	Y
